# Supplementary material for: Persistent Sleep Quality Deterioration among Post-COVID-19 Patients: Results from a 6-Month Follow-Up Study
Source: J Pers Med. 2022 Nov 16;12(11):1909. doi: 10.3390/jpm12111909 (PMC9692708; doi:10.3390/jpm12111909)
Supplement: Supplementary file 1 [file jpm-12-01909-s001.zip]

Archive with 1 entries (1 files):
- jpm-2008255-supplementary.pdf
